# Supplementary material for: ﻿A new mountain pitviper of the genus Ovophis Burger in Hoge & Romano-Hoge, 1981 (Serpentes, Viperidae) from Yunnan, China
Source: Zookeys. 2024 May 30;1203:173–87. doi: 10.3897/zookeys.1203.119218 (PMC11161677; doi:10.3897/zookeys.1203.119218)
Supplement: XML Treatment for Ovophis jenkinsi [file zookeys.1203.119218-treatment1.xml]

<!DOCTYPE tp:taxon-treatment
  PUBLIC "-//TaxonX//DTD Taxonomic Treatment Publishing DTD v0 20100105//EN" "tax-treatment-NSO.dtd">
<tp:taxon-treatment xmlns:tp="http://www.plazi.org/taxpub"><tp:treatment-meta><kwd-group><label>Taxon classification</label><kwd>
                  <named-content content-type="kingdom">Animalia</named-content>
                </kwd><kwd>
                  <named-content content-type="order">Serpentes</named-content>
                </kwd><kwd>
                  <named-content content-type="family">Viperidae</named-content>
                </kwd></kwd-group><mixed-citation publication-type="journal"><person-group><name><surname>Qiu</surname><given-names>Xian-Chun</given-names></name><name><surname>Wang</surname><given-names>Jin-Ze</given-names></name><name><surname>Xia</surname><given-names>Zu-Yao</given-names></name><name><surname>Jiang</surname><given-names>Zhong-Wen</given-names></name><name><surname>Zeng</surname><given-names>Yan</given-names></name><name><surname>Wang</surname><given-names>Nan</given-names></name><name><surname>Li</surname><given-names>Pi-Peng</given-names></name><name><surname>Shi</surname><given-names>Jing-Song</given-names></name></person-group><article-title>﻿A new mountain pitviper of the genus <italic><tp:taxon-name><tp:taxon-name-part taxon-name-part-type="genus" reg="Ovophis">Ovophis</tp:taxon-name-part></tp:taxon-name></italic> Burger in Hoge &amp; Romano-Hoge, 1981 (<tp:taxon-name><tp:taxon-name-part taxon-name-part-type="suborder">Serpentes</tp:taxon-name-part></tp:taxon-name>, <tp:taxon-name><tp:taxon-name-part taxon-name-part-type="family">Viperidae</tp:taxon-name-part></tp:taxon-name>) from Yunnan, China</article-title><source>Zookeys</source><day>30</day><month>05</month><year>2024</year><volume>1203</volume><fpage>173</fpage><lpage>187</lpage><pub-id pub-id-type="doi">10.3897/zookeys.1203.119218</pub-id></mixed-citation></tp:treatment-meta><tp:nomenclature><label>﻿</label><tp:taxon-name>
                <object-id xmlns:xlink="http://www.w3.org/1999/xlink" content-type="arpha" xlink:type="simple">0C2A2191-3B58-51BB-A4F5-1908B7D89EE7</object-id>
                <tp:taxon-name-part taxon-name-part-type="genus" reg="Ovophis">Ovophis</tp:taxon-name-part>
                <tp:taxon-name-part taxon-name-part-type="species" reg="jenkinsi">jenkinsi</tp:taxon-name-part>
                <object-id xmlns:xlink="http://www.w3.org/1999/xlink" content-type="zoobank" xlink:type="simple">https://zoobank.org/45FF4F16-3F01-4ADC-8DA7-24E84E3B810D</object-id>
              </tp:taxon-name><tp:taxon-status xmlns:xlink="http://www.w3.org/1999/xlink" xlink:type="simple">sp. nov.</tp:taxon-status></tp:nomenclature><tp:treatment-sec sec-type="type material" id="SECID0EKWBG"><title>Type material.</title><p><bold><italic>Holotype</italic>.</bold><named-content xmlns:xlink="http://www.w3.org/1999/xlink" content-type="dwc:institutional_code" xlink:title="Institute of Zoology, Chinese Academy of Sciences" xlink:href="http://grbio.org/institution/institute-zoology-chinese-academy-sciences" xlink:type="simple">IOZ</named-content> 002679, an adult male (Figs <xref ref-type="fig" rid="F2">2</xref>, <xref ref-type="fig" rid="F3">3</xref>) from Tongbiguan Township, Yingjiang County, Yunnan Province, China (<named-content xmlns:xlink="http://www.w3.org/1999/xlink" content-type="dwc:verbatimCoordinates" xlink:type="simple"><named-content content-type="geo-json" specific-use="{&#34;type&#34;:&#34;Point&#34;,&#34;coordinates&#34;:[97.658056,24.609167]}" id="NCID0EEXBG" xlink:type="simple">24°36′33″N, 97°39′29″E</named-content></named-content>; 1,343 m a.s.l.) (Fig. <xref ref-type="fig" rid="F4">4</xref>). It was collected near the road by Zhong-Wen Jiang and Xian-Chun Qiu.</p><fig id="F2" position="float" orientation="portrait"><object-id xmlns:xlink="http://www.w3.org/1999/xlink" content-type="doi" xlink:type="simple">10.3897/zookeys.1203.119218.figure2</object-id><object-id xmlns:xlink="http://www.w3.org/1999/xlink" content-type="zenodo_dep_id" xlink:type="simple">11407655</object-id><object-id xmlns:xlink="http://www.w3.org/1999/xlink" content-type="arpha" xlink:type="simple">CD86EE6B-87F5-55C3-B7FC-ABA69F47B324</object-id><label>Figure 2.</label><caption><p>Holotype of <italic><tp:taxon-name><tp:taxon-name-part taxon-name-part-type="genus" reg="Ovophis">Ovophis</tp:taxon-name-part><tp:taxon-name-part taxon-name-part-type="species" reg="jenkinsi">jenkinsi</tp:taxon-name-part></tp:taxon-name></italic> sp. nov. (<named-content xmlns:xlink="http://www.w3.org/1999/xlink" content-type="dwc:institutional_code" xlink:title="Institute of Zoology, Chinese Academy of Sciences" xlink:href="http://grbio.org/institution/institute-zoology-chinese-academy-sciences" xlink:type="simple">IOZ</named-content> 002679) in life.</p></caption><graphic xmlns:xlink="http://www.w3.org/1999/xlink" xlink:href="zookeys-1203-173_article-119218__-g002.jpg" position="float" orientation="portrait" xlink:type="simple" id="oo_1059164.jpg"><uri content-type="original_file" xlink:type="simple">https://binary.pensoft.net/fig/1059164</uri></graphic></fig><fig id="F3" position="float" orientation="portrait"><object-id xmlns:xlink="http://www.w3.org/1999/xlink" content-type="doi" xlink:type="simple">10.3897/zookeys.1203.119218.figure3</object-id><object-id xmlns:xlink="http://www.w3.org/1999/xlink" content-type="zenodo_dep_id" xlink:type="simple">11407657</object-id><object-id xmlns:xlink="http://www.w3.org/1999/xlink" content-type="arpha" xlink:type="simple">AF9E73B8-E9E4-5AF1-9BAF-4BAA5368282B</object-id><label>Figure 3.</label><caption><p>Head of the holotype of <italic><tp:taxon-name><tp:taxon-name-part taxon-name-part-type="genus" reg="Ovophis">Ovophis</tp:taxon-name-part><tp:taxon-name-part taxon-name-part-type="species" reg="jenkinsi">jenkinsi</tp:taxon-name-part></tp:taxon-name></italic> sp. nov. (<named-content xmlns:xlink="http://www.w3.org/1999/xlink" content-type="dwc:institutional_code" xlink:title="Institute of Zoology, Chinese Academy of Sciences" xlink:href="http://grbio.org/institution/institute-zoology-chinese-academy-sciences" xlink:type="simple">IOZ</named-content> 002679) <bold>A</bold> lateral (right) view <bold>B</bold> lateral (left) view <bold>C</bold> dorsal view <bold>D</bold> ventral view.</p></caption><graphic xmlns:xlink="http://www.w3.org/1999/xlink" xlink:href="zookeys-1203-173_article-119218__-g003.jpg" position="float" orientation="portrait" xlink:type="simple" id="oo_1059165.jpg"><uri content-type="original_file" xlink:type="simple">https://binary.pensoft.net/fig/1059165</uri></graphic></fig><fig id="F4" position="float" orientation="portrait"><object-id xmlns:xlink="http://www.w3.org/1999/xlink" content-type="doi" xlink:type="simple">10.3897/zookeys.1203.119218.figure4</object-id><object-id xmlns:xlink="http://www.w3.org/1999/xlink" content-type="zenodo_dep_id" xlink:type="simple">11407659</object-id><object-id xmlns:xlink="http://www.w3.org/1999/xlink" content-type="arpha" xlink:type="simple">156D4CCE-EDA6-5489-A99F-7917E85E0E6D</object-id><label>Figure 4.</label><caption><p>Habitat of <italic><tp:taxon-name><tp:taxon-name-part taxon-name-part-type="genus" reg="Ovophis">Ovophis</tp:taxon-name-part><tp:taxon-name-part taxon-name-part-type="species" reg="jenkinsi">jenkinsi</tp:taxon-name-part></tp:taxon-name></italic> sp. nov. at the type locality in Tongbiguan Township, Yingjiang County, Yunnan Province, China <bold>A</bold> microhabitat, photographed by Sheng-Chao Shi <bold>B</bold> microhabitat, photographed by Guo-Wei Mo <bold>C, D</bold> macrohabitats, photographed by Xiao-Jun Gu.</p></caption><graphic xmlns:xlink="http://www.w3.org/1999/xlink" xlink:href="zookeys-1203-173_article-119218__-g004.jpg" position="float" orientation="portrait" xlink:type="simple" id="oo_1059166.jpg"><uri content-type="original_file" xlink:type="simple">https://binary.pensoft.net/fig/1059166</uri></graphic></fig><p><bold><italic>Paratype</italic>.</bold><named-content xmlns:xlink="http://www.w3.org/1999/xlink" content-type="dwc:institutional_code" xlink:title="Institute of Zoology, Chinese Academy of Sciences" xlink:href="http://grbio.org/institution/institute-zoology-chinese-academy-sciences" xlink:type="simple">IOZ</named-content> 002680 and YJ201801, adult females from Tongbiguan Township, Yingjiang County, Yunnan Province, China (<named-content xmlns:xlink="http://www.w3.org/1999/xlink" content-type="dwc:verbatimCoordinates" xlink:type="simple"><named-content content-type="geo-json" specific-use="{&#34;type&#34;:&#34;Point&#34;,&#34;coordinates&#34;:[97.686944,24.584444]}" id="NCID0EZ1BG" xlink:type="simple">24°35′04″N, 97°41′13″E</named-content></named-content>; 1,321 m a.s.l.) collected by Zhong-Wen Jiang and Xian-Chun Qiu in October 2023 and 2018; juveniles YJ201802 and YJ201803 from the same locality collected by Zhong-Wen Jiang in October 2018.</p></tp:treatment-sec><tp:treatment-sec sec-type="etymology" id="SECID0E51BG"><title>Etymology.</title><p>The specific epithet of the new species is dedicated to Robert “Hank” William Garfield Jenkins AM (August 1947–September 2023), a herpetologist and former chairman of the CITES Animals Committee from Australia, with a passion for snakes, especially pitvipers, and helped China, along with many Asian countries, complete snake census, conservation, and management projects. We suggest the common name “Jenkins’ mountain pitviper” in English and “yíng jiāng lào tiě tóu shé” (盈江烙铁头蛇) in Chinese.</p></tp:treatment-sec><tp:treatment-sec sec-type="diagnosis" id="SECID0ED2BG"><title>Diagnosis.</title><p><italic><tp:taxon-name><tp:taxon-name-part taxon-name-part-type="genus" reg="Ovophis">Ovophis</tp:taxon-name-part><tp:taxon-name-part taxon-name-part-type="species" reg="jenkinsi">jenkinsi</tp:taxon-name-part></tp:taxon-name></italic> sp. nov. can be distinguished by the following combination of morphological characters: (1) internasals in contact or separated by one small scale; (2) second supralabial entire and bordering the loreal pit; (3) dorsal scales in 23 (25)–21 (23, 25)–19 (17, 21) rows; (4) 134–142 ventrals; (5) 40–52 pairs of subcaudals; (6) third supralabial larger than fourth in all examined specimens of <italic><tp:taxon-name><tp:taxon-name-part taxon-name-part-type="genus" reg="Ovophis">Ovophis</tp:taxon-name-part><tp:taxon-name-part taxon-name-part-type="species" reg="jenkinsi">jenkinsi</tp:taxon-name-part></tp:taxon-name></italic> sp. nov.; (7) deep orange-brown or dark brownish-grey markings on dorsal head surface; (8) background color of dorsal surface deep orange-brown or dark brownish-grey; (9) both sides of dorsum display dark brown trapezoidal patches; (10) scattered small white spots on dorsal surface of tail.</p></tp:treatment-sec><tp:treatment-sec sec-type="description" id="SECID0E62BG"><title>Description of holotype.</title><p>Adult male; body stout and robust, medium-sized, tail slender, <abbrev xmlns:xlink="http://www.w3.org/1999/xlink" xlink:title="total length" id="ABBRID0EF3BG" xlink:type="simple">TL</abbrev> 515.9 mm (<abbrev xmlns:xlink="http://www.w3.org/1999/xlink" xlink:title="snout–vent length" id="ABBRID0EJ3BG" xlink:type="simple">SVL</abbrev> 421.0 mm, <abbrev xmlns:xlink="http://www.w3.org/1999/xlink" xlink:title="tail length" id="ABBRID0EN3BG" xlink:type="simple">TAL</abbrev> 94.9 mm, <abbrev xmlns:xlink="http://www.w3.org/1999/xlink" xlink:title="tail length" id="ABBRID0ER3BG" xlink:type="simple">TAL</abbrev>/<abbrev xmlns:xlink="http://www.w3.org/1999/xlink" xlink:title="total length" id="ABBRID0EV3BG" xlink:type="simple">TL</abbrev>: 0.23); head triangular in dorsal view, moderately distinct from neck, longer than width, <abbrev xmlns:xlink="http://www.w3.org/1999/xlink" xlink:title="head length" id="ABBRID0EZ3BG" xlink:type="simple">HL</abbrev> 26.6 mm, <abbrev xmlns:xlink="http://www.w3.org/1999/xlink" xlink:title="head width" id="ABBRID0E43BG" xlink:type="simple">HW</abbrev> 18.6 mm (<abbrev xmlns:xlink="http://www.w3.org/1999/xlink" xlink:title="head width" id="ABBRID0EB4BG" xlink:type="simple">HW</abbrev>/<abbrev xmlns:xlink="http://www.w3.org/1999/xlink" xlink:title="head length" id="ABBRID0EF4BG" xlink:type="simple">HL</abbrev>: 0.70). Snout blunt and rounded, rostral trapezoidal, broader than high, <abbrev xmlns:xlink="http://www.w3.org/1999/xlink" xlink:title="maximum rostral width" id="ABBRID0EJ4BG" xlink:type="simple">RW</abbrev> 4.6 mm, <abbrev xmlns:xlink="http://www.w3.org/1999/xlink" xlink:title="maximum rostral height" id="ABBRID0EN4BG" xlink:type="simple">RH</abbrev> 3.5 mm (<abbrev xmlns:xlink="http://www.w3.org/1999/xlink" xlink:title="maximum rostral width" id="ABBRID0ER4BG" xlink:type="simple">RW</abbrev>/<abbrev xmlns:xlink="http://www.w3.org/1999/xlink" xlink:title="maximum rostral height" id="ABBRID0EV4BG" xlink:type="simple">RH</abbrev>: 1.31; <abbrev xmlns:xlink="http://www.w3.org/1999/xlink" xlink:title="maximum rostral width" id="ABBRID0EZ4BG" xlink:type="simple">RW</abbrev>/<abbrev xmlns:xlink="http://www.w3.org/1999/xlink" xlink:title="head width" id="ABBRID0E44BG" xlink:type="simple">HW</abbrev>: 0.25), upper edge visible from dorsum; eye small, <abbrev xmlns:xlink="http://www.w3.org/1999/xlink" xlink:title="eye diameter" id="ABBRID0EB5BG" xlink:type="simple">ED</abbrev> 2.7 mm (<abbrev xmlns:xlink="http://www.w3.org/1999/xlink" xlink:title="eye diameter" id="ABBRID0EF5BG" xlink:type="simple">ED</abbrev>/<abbrev xmlns:xlink="http://www.w3.org/1999/xlink" xlink:title="head length" id="ABBRID0EJ5BG" xlink:type="simple">HL</abbrev> 0.10), pupil vertical; nostril subcircular, located in the middle of nasal; nasal divided into two scales by nostril; two internasals, elliptical, separated anteriorly by a small scale and bordered by the upper edge of rostral, connected posteriorly; loreal single; two preoculars, in contact with eye posteriorly; two postoculars, upper one in contact with the lower edge of supraocular; subocular single and elongate, respectively separated by two small scales from the third, fourth and fifth supralabials; supraocular single, the largest scales on the dorsal surface of head, separated by 7–8 scales; supralabials eight, first and second in contact with nasal, second entire and bordering the loreal pit, third larger than fourth; 11 infralabials on left (seventh and eighth infralabials bipartitioned relative to right), 10 infralabials on right, first pair in broad contact with each other, first to third in contact with chin shields; mental triangular; one pair of chin shields, meeting in midline, the right one slightly larger than the left; dorsal scales in 25–21–19 rows, bluntly keeled, except outer row; 134 ventrals, excluding six preventrals; subcaudal scales 49, paired, excluding tail tip; cloacal plate entire.</p></tp:treatment-sec><tp:treatment-sec sec-type="Coloration in life" id="SECID0EN5BG"><title>Coloration in life.</title><p>Dorsal head surface black, with deep-orange blotches; a deep orange marking resembling an open pair of surgical scissors exists on the front of neck; a deep-orange stripe exists from the upper postocular to the anterior nape, the stripe demarcated from black dorsal head at top, gradually transitioning to black at bottom, approximately one scale row in width behind orbit of eye, after three scales, approximately two scales rows in width, enlarge to 3–4 scales rows in width on the posterior of head. Lateral head surface black, tiny white and vermilion spots exist on the surface of scales near snout; an irregular stripe extends from subocular to the fifth and sixth infralabials, the outermost ring of vermilion, subtle, second ring of white, obvious; the stripe splits in two at fifth and sixth supralabials, one extending backward through seventh, eighth supralabials and the last two infralabials, the other extending downward through seventh and eighth infralabials (left) and seventh infralabial (right), converging at the outer row of dorsal scales; similar markings exist on the third supralabial and third to fifth infralabials. Background color of ventral head surface deep orange, mixed with irregular white blotches with vermilion edges. Pupil black; iris deep orange mixed with white and black.</p><p>Background color of dorsal surface deep orange, with 18 connected or disconnected dark brown patches on both sides of body and three similar spots on anterior section of tail visible from dorsum; dorsal blotches predominantly trapezoidal, approximately 2–6 scales in length, and 4–5 scales rows in width, mottled with a few deep orange tiny spots on most dark brown patches; two clusters of lateral dark brown patches exist under each dorsal dark brown patch, each patch covers 2–3 dorsal scales and separated from ventral scales by 2–3 rows of dorsolateral scales. Posterior section of tail pink, 21 tiny spots exist on the dorsal surface, spots white with brown edges, no more than a scale in size. Mixed cream and tan on ventral surface of anterior tail and body, clean pink on posterior section of tail.</p></tp:treatment-sec><tp:treatment-sec sec-type="Intraspecific variation" id="SECID0ET5BG"><title>Intraspecific variation.</title><p>Morphometric data are summarized in Table <xref ref-type="table" rid="T4">4</xref>. Dorsal head surface of each paratype specimen has different approximately symmetrical markings respectively. Internasals are separated by one scale, and the dorsal background color is dark brownish-grey in paratypes <named-content xmlns:xlink="http://www.w3.org/1999/xlink" content-type="dwc:institutional_code" xlink:title="Institute of Zoology, Chinese Academy of Sciences" xlink:href="http://grbio.org/institution/institute-zoology-chinese-academy-sciences" xlink:type="simple">IOZ</named-content> 002680 and YJ201801. Light greyish-brown on background color of dorsal body in juveniles YJ201802 and YJ201803. Third to tenth subcaudals unpaired in YJ201803. The patches on dorsal body are mostly rectangular in <named-content xmlns:xlink="http://www.w3.org/1999/xlink" content-type="dwc:institutional_code" xlink:title="Institute of Zoology, Chinese Academy of Sciences" xlink:href="http://grbio.org/institution/institute-zoology-chinese-academy-sciences" xlink:type="simple">IOZ</named-content> 002680.</p><table-wrap id="T4" position="float" orientation="portrait"><label>Table 4.</label><caption><p>Scalation data and measurements (in mm) of <italic><tp:taxon-name><tp:taxon-name-part taxon-name-part-type="genus" reg="Ovophis">Ovophis</tp:taxon-name-part><tp:taxon-name-part taxon-name-part-type="species" reg="jenkinsi">jenkinsi</tp:taxon-name-part></tp:taxon-name></italic> sp. nov.</p></caption><table id="TID0EGOBI" rules="all"><tbody><tr><th rowspan="1" colspan="1"/><th rowspan="1" colspan="1"><named-content xmlns:xlink="http://www.w3.org/1999/xlink" content-type="dwc:institutional_code" xlink:title="Institute of Zoology, Chinese Academy of Sciences" xlink:href="http://grbio.org/institution/institute-zoology-chinese-academy-sciences" xlink:type="simple">IOZ</named-content> 002679 Holotype</th><th rowspan="1" colspan="1"><named-content xmlns:xlink="http://www.w3.org/1999/xlink" content-type="dwc:institutional_code" xlink:title="Institute of Zoology, Chinese Academy of Sciences" xlink:href="http://grbio.org/institution/institute-zoology-chinese-academy-sciences" xlink:type="simple">IOZ</named-content> 002680 Paratype</th><th rowspan="1" colspan="1">YJ201801 Paratype</th><th rowspan="1" colspan="1">YJ201802 Paratype</th><th rowspan="1" colspan="1">YJ201803 Paratype</th></tr><tr><td rowspan="1" colspan="1">Sex</td><td rowspan="1" colspan="1">Male</td><td rowspan="1" colspan="1">Female</td><td rowspan="1" colspan="1">Female</td><td rowspan="1" colspan="1">Juvenile</td><td rowspan="1" colspan="1">Juvenile</td></tr><tr><td rowspan="1" colspan="1">
                        <abbrev xmlns:xlink="http://www.w3.org/1999/xlink" xlink:title="total length" id="ABBRID0ETBAI" xlink:type="simple">TL</abbrev>
                      </td><td rowspan="1" colspan="1">515.9</td><td rowspan="1" colspan="1">402.3</td><td rowspan="1" colspan="1">690.0</td><td rowspan="1" colspan="1">261.0</td><td rowspan="1" colspan="1">279.0</td></tr><tr><td rowspan="1" colspan="1">
                        <abbrev xmlns:xlink="http://www.w3.org/1999/xlink" xlink:title="tail length" id="ABBRID0ELCAI" xlink:type="simple">TAL</abbrev>
                      </td><td rowspan="1" colspan="1">94.9</td><td rowspan="1" colspan="1">66.9</td><td rowspan="1" colspan="1">91.1</td><td rowspan="1" colspan="1">43.8</td><td rowspan="1" colspan="1">45.0</td></tr><tr><td rowspan="1" colspan="1">
                        <abbrev xmlns:xlink="http://www.w3.org/1999/xlink" xlink:title="head length" id="ABBRID0EDDAI" xlink:type="simple">HL</abbrev>
                      </td><td rowspan="1" colspan="1">26.6</td><td rowspan="1" colspan="1">26.0</td><td rowspan="1" colspan="1">38.3</td><td rowspan="1" colspan="1">16.2</td><td rowspan="1" colspan="1">16.8</td></tr><tr><td rowspan="1" colspan="1">
                        <abbrev xmlns:xlink="http://www.w3.org/1999/xlink" xlink:title="head width" id="ABBRID0E2DAI" xlink:type="simple">HW</abbrev>
                      </td><td rowspan="1" colspan="1">18.6</td><td rowspan="1" colspan="1">20.6</td><td rowspan="1" colspan="1">28.8</td><td rowspan="1" colspan="1">11.7</td><td rowspan="1" colspan="1">11.2</td></tr><tr><td rowspan="1" colspan="1"><abbrev xmlns:xlink="http://www.w3.org/1999/xlink" xlink:title="head width" id="ABBRID0ETEAI" xlink:type="simple">HW</abbrev>/<abbrev xmlns:xlink="http://www.w3.org/1999/xlink" xlink:title="head length" id="ABBRID0EXEAI" xlink:type="simple">HL</abbrev></td><td rowspan="1" colspan="1">0.70</td><td rowspan="1" colspan="1">0.79</td><td rowspan="1" colspan="1">0.75</td><td rowspan="1" colspan="1">0.72</td><td rowspan="1" colspan="1">0.67</td></tr><tr><td rowspan="1" colspan="1">
                        <abbrev xmlns:xlink="http://www.w3.org/1999/xlink" xlink:title="preoculars" id="ABBRID0EOFAI" xlink:type="simple">PRO</abbrev>
                      </td><td rowspan="1" colspan="1">2</td><td rowspan="1" colspan="1">2</td><td rowspan="1" colspan="1">2</td><td rowspan="1" colspan="1">2</td><td rowspan="1" colspan="1">2</td></tr><tr><td rowspan="1" colspan="1">
                        <abbrev xmlns:xlink="http://www.w3.org/1999/xlink" xlink:title="suboculars" id="ABBRID0EGGAI" xlink:type="simple">SBO</abbrev>
                      </td><td rowspan="1" colspan="1">1</td><td rowspan="1" colspan="1">3</td><td rowspan="1" colspan="1">2</td><td rowspan="1" colspan="1">2</td><td rowspan="1" colspan="1">2</td></tr><tr><td rowspan="1" colspan="1">
                        <abbrev xmlns:xlink="http://www.w3.org/1999/xlink" xlink:title="postoculars" id="ABBRID0E5GAI" xlink:type="simple">PO</abbrev>
                      </td><td rowspan="1" colspan="1">2</td><td rowspan="1" colspan="1">3</td><td rowspan="1" colspan="1">2</td><td rowspan="1" colspan="1">2</td><td rowspan="1" colspan="1">3</td></tr><tr><td rowspan="1" colspan="1">
                        <abbrev xmlns:xlink="http://www.w3.org/1999/xlink" xlink:title="supralabials" id="ABBRID0EWHAI" xlink:type="simple">SL</abbrev>
                      </td><td rowspan="1" colspan="1">8/8</td><td rowspan="1" colspan="1">9/9</td><td rowspan="1" colspan="1">8/10</td><td rowspan="1" colspan="1">8/–</td><td rowspan="1" colspan="1">8/8</td></tr><tr><td rowspan="1" colspan="1">
                        <abbrev xmlns:xlink="http://www.w3.org/1999/xlink" xlink:title="infralabials" id="ABBRID0EOIAI" xlink:type="simple">IL</abbrev>
                      </td><td rowspan="1" colspan="1">11/10</td><td rowspan="1" colspan="1">12/12</td><td rowspan="1" colspan="1">11/11</td><td rowspan="1" colspan="1">11/11</td><td rowspan="1" colspan="1">11/11</td></tr><tr><td rowspan="1" colspan="1">
                        <abbrev xmlns:xlink="http://www.w3.org/1999/xlink" xlink:title="dorsal scale rows" id="ABBRID0EGJAI" xlink:type="simple">DSR</abbrev>
                      </td><td rowspan="1" colspan="1">25–21–19</td><td rowspan="1" colspan="1">25–23–19</td><td rowspan="1" colspan="1">25–25–21</td><td rowspan="1" colspan="1">23–21–19</td><td rowspan="1" colspan="1">23–23–17</td></tr><tr><td rowspan="1" colspan="1">
                        <abbrev xmlns:xlink="http://www.w3.org/1999/xlink" xlink:title="ventral scales" id="ABBRID0E5JAI" xlink:type="simple">VS</abbrev>
                      </td><td rowspan="1" colspan="1">134</td><td rowspan="1" colspan="1">142</td><td rowspan="1" colspan="1">138</td><td rowspan="1" colspan="1">134</td><td rowspan="1" colspan="1">135</td></tr><tr><td rowspan="1" colspan="1">
                        <abbrev xmlns:xlink="http://www.w3.org/1999/xlink" xlink:title="subcaudal scales" id="ABBRID0EWKAI" xlink:type="simple">SC</abbrev>
                      </td><td rowspan="1" colspan="1">49</td><td rowspan="1" colspan="1">40</td><td rowspan="1" colspan="1">40</td><td rowspan="1" colspan="1">50</td><td rowspan="1" colspan="1">52</td></tr></tbody></table><table-wrap-foot><fn><p>Note: the missing data are marked as “–”.</p></fn></table-wrap-foot></table-wrap></tp:treatment-sec><tp:treatment-sec sec-type="comparisons" id="SECID0EMLAI"><title>Comparisons.</title><p><italic><tp:taxon-name><tp:taxon-name-part taxon-name-part-type="genus" reg="Ovophis">Ovophis</tp:taxon-name-part><tp:taxon-name-part taxon-name-part-type="species" reg="jenkinsi">jenkinsi</tp:taxon-name-part></tp:taxon-name></italic> sp. nov. can be distinct from other congeneric species by the following characters (Table <xref ref-type="table" rid="T5">5</xref>): internasals in contact or separated by one small scale (vs internasals separated by two small scales in <italic><tp:taxon-name><tp:taxon-name-part taxon-name-part-type="genus" reg="Ovophis">O.</tp:taxon-name-part><tp:taxon-name-part taxon-name-part-type="species" reg="malhotrae">malhotrae</tp:taxon-name-part></tp:taxon-name></italic>); second supralabial entire and bordering the loreal pit (vs second supralabial bordering the loreal pit or separated by a loreal in <italic><tp:taxon-name><tp:taxon-name-part taxon-name-part-type="genus" reg="Ovophis">O.</tp:taxon-name-part><tp:taxon-name-part taxon-name-part-type="species" reg="makazayazaya">makazayazaya</tp:taxon-name-part></tp:taxon-name></italic>, <italic><tp:taxon-name><tp:taxon-name-part taxon-name-part-type="genus" reg="Ovophis">O.</tp:taxon-name-part><tp:taxon-name-part taxon-name-part-type="species" reg="tonkinensis">tonkinensis</tp:taxon-name-part></tp:taxon-name></italic>, and <italic><tp:taxon-name><tp:taxon-name-part taxon-name-part-type="genus" reg="Ovophis">O.</tp:taxon-name-part><tp:taxon-name-part taxon-name-part-type="species" reg="zayuensis">zayuensis</tp:taxon-name-part></tp:taxon-name></italic>); dorsal scales in 23 (25)–21 (23, 25)–19 (17, 21) rows (vs dorsal scales 23 (21)–23 (21)–19 in <italic><tp:taxon-name><tp:taxon-name-part taxon-name-part-type="genus" reg="Ovophis">O.</tp:taxon-name-part><tp:taxon-name-part taxon-name-part-type="species" reg="monticola">monticola</tp:taxon-name-part></tp:taxon-name></italic>, 25 (27, 29)–23 (21–25)–19 (21) in <italic><tp:taxon-name><tp:taxon-name-part taxon-name-part-type="genus" reg="Ovophis">O.</tp:taxon-name-part><tp:taxon-name-part taxon-name-part-type="species" reg="tonkinensis">tonkinensis</tp:taxon-name-part></tp:taxon-name></italic>, 27–23–19 in <italic><tp:taxon-name><tp:taxon-name-part taxon-name-part-type="genus" reg="Ovophis">O.</tp:taxon-name-part><tp:taxon-name-part taxon-name-part-type="species" reg="malhotrae">malhotrae</tp:taxon-name-part></tp:taxon-name></italic> and 25 (27)–23–19 (17) in <italic><tp:taxon-name><tp:taxon-name-part taxon-name-part-type="genus" reg="Ovophis">O.</tp:taxon-name-part><tp:taxon-name-part taxon-name-part-type="species" reg="zayuensis">zayuensis</tp:taxon-name-part></tp:taxon-name></italic>); 134–142 ventrals (vs 141–172 ventrals in <italic><tp:taxon-name><tp:taxon-name-part taxon-name-part-type="genus" reg="Ovophis">O.</tp:taxon-name-part><tp:taxon-name-part taxon-name-part-type="species" reg="monticola">monticola</tp:taxon-name-part></tp:taxon-name></italic>, 145 in <italic><tp:taxon-name><tp:taxon-name-part taxon-name-part-type="genus" reg="Ovophis">O.</tp:taxon-name-part><tp:taxon-name-part taxon-name-part-type="species" reg="malhotrae">malhotrae</tp:taxon-name-part></tp:taxon-name></italic> and 160–177 in <italic><tp:taxon-name><tp:taxon-name-part taxon-name-part-type="genus" reg="Ovophis">O.</tp:taxon-name-part><tp:taxon-name-part taxon-name-part-type="species" reg="zayuensis">zayuensis</tp:taxon-name-part></tp:taxon-name></italic>); subcaudal scales in pairs (vs unpaired in <italic><tp:taxon-name><tp:taxon-name-part taxon-name-part-type="genus" reg="Ovophis">O.</tp:taxon-name-part><tp:taxon-name-part taxon-name-part-type="species" reg="tonkinensis">tonkinensis</tp:taxon-name-part></tp:taxon-name></italic> and <italic><tp:taxon-name><tp:taxon-name-part taxon-name-part-type="genus" reg="Ovophis">O.</tp:taxon-name-part><tp:taxon-name-part taxon-name-part-type="species" reg="zayuensis">zayuensis</tp:taxon-name-part></tp:taxon-name></italic>); 40–52 pairs of subcaudals (vs 17–31 pairs in <italic><tp:taxon-name><tp:taxon-name-part taxon-name-part-type="genus" reg="Ovophis">O.</tp:taxon-name-part><tp:taxon-name-part taxon-name-part-type="species" reg="convictus">convictus</tp:taxon-name-part></tp:taxon-name></italic>); the third supralabial being larger than fourth (vs fourth larger than third supralabial in <italic><tp:taxon-name><tp:taxon-name-part taxon-name-part-type="genus" reg="Ovophis">O.</tp:taxon-name-part><tp:taxon-name-part taxon-name-part-type="species" reg="makazayazaya">makazayazaya</tp:taxon-name-part></tp:taxon-name></italic> and <italic><tp:taxon-name><tp:taxon-name-part taxon-name-part-type="genus" reg="Ovophis">O.</tp:taxon-name-part><tp:taxon-name-part taxon-name-part-type="species" reg="tonkinensis">tonkinensis</tp:taxon-name-part></tp:taxon-name></italic>); deep orange-brown or dark brownish-grey markings on dorsal head surface (vs no markings on dorsal head surface in <italic><tp:taxon-name><tp:taxon-name-part taxon-name-part-type="genus" reg="Ovophis">O.</tp:taxon-name-part><tp:taxon-name-part taxon-name-part-type="species" reg="convictus">convictus</tp:taxon-name-part></tp:taxon-name></italic> and <italic><tp:taxon-name><tp:taxon-name-part taxon-name-part-type="genus" reg="Ovophis">O.</tp:taxon-name-part><tp:taxon-name-part taxon-name-part-type="species" reg="tonkinensis">tonkinensis</tp:taxon-name-part></tp:taxon-name></italic>); background color of dorsal surface deep orange-brown or dark brownish-grey (vs yellowish-brown or dark-grey in <italic><tp:taxon-name><tp:taxon-name-part taxon-name-part-type="genus" reg="Ovophis">O.</tp:taxon-name-part><tp:taxon-name-part taxon-name-part-type="species" reg="makazayazaya">makazayazaya</tp:taxon-name-part></tp:taxon-name></italic>, yellowish-brown in <italic><tp:taxon-name><tp:taxon-name-part taxon-name-part-type="genus" reg="Ovophis">O.</tp:taxon-name-part><tp:taxon-name-part taxon-name-part-type="species" reg="monticola">monticola</tp:taxon-name-part></tp:taxon-name></italic> and <italic><tp:taxon-name><tp:taxon-name-part taxon-name-part-type="genus" reg="Ovophis">O.</tp:taxon-name-part><tp:taxon-name-part taxon-name-part-type="species" reg="tonkinensis">tonkinensis</tp:taxon-name-part></tp:taxon-name></italic>, reddish-brown or brown in <italic><tp:taxon-name><tp:taxon-name-part taxon-name-part-type="genus" reg="Ovophis">O.</tp:taxon-name-part><tp:taxon-name-part taxon-name-part-type="species" reg="zayuensis">zayuensis</tp:taxon-name-part></tp:taxon-name></italic>); both sides of dorsum display dark brown trapezoidal patches (vs mostly rectangular patches in <italic><tp:taxon-name><tp:taxon-name-part taxon-name-part-type="genus" reg="Ovophis">O.</tp:taxon-name-part><tp:taxon-name-part taxon-name-part-type="species" reg="monticola">monticola</tp:taxon-name-part></tp:taxon-name></italic>); adults <abbrev xmlns:xlink="http://www.w3.org/1999/xlink" xlink:title="head width" id="ABBRID0E5TAI" xlink:type="simple">HW</abbrev>/<abbrev xmlns:xlink="http://www.w3.org/1999/xlink" xlink:title="head length" id="ABBRID0ECUAI" xlink:type="simple">HL</abbrev> 0.70–0.79 (vs 0.64–0.65 in <italic><tp:taxon-name><tp:taxon-name-part taxon-name-part-type="genus" reg="Ovophis">O.</tp:taxon-name-part><tp:taxon-name-part taxon-name-part-type="species" reg="monticola">monticola</tp:taxon-name-part></tp:taxon-name></italic>); scattered small white spots on dorsal surface of tail (vs continuous small white spots on dorsal surface of tail in <italic><tp:taxon-name><tp:taxon-name-part taxon-name-part-type="genus" reg="Ovophis">O.</tp:taxon-name-part><tp:taxon-name-part taxon-name-part-type="species" reg="tonkinensis">tonkinensis</tp:taxon-name-part></tp:taxon-name></italic> and <italic><tp:taxon-name><tp:taxon-name-part taxon-name-part-type="genus" reg="Ovophis">O.</tp:taxon-name-part><tp:taxon-name-part taxon-name-part-type="species" reg="malhotrae">malhotrae</tp:taxon-name-part></tp:taxon-name></italic>).</p><table-wrap id="T5" position="float" orientation="portrait"><label>Table 5.</label><caption><p>Morphological comparison of <italic><tp:taxon-name><tp:taxon-name-part taxon-name-part-type="genus" reg="Ovophis">Ovophis</tp:taxon-name-part></tp:taxon-name></italic> species.</p></caption><table id="TID0EI3BI" rules="all"><tbody><tr><th rowspan="1" colspan="1"/><th rowspan="1" colspan="1">
                        <abbrev xmlns:xlink="http://www.w3.org/1999/xlink" xlink:title="dorsal scale rows" id="ABBRID0EDWAI" xlink:type="simple">DSR</abbrev>
                      </th><th rowspan="1" colspan="1">
                        <abbrev xmlns:xlink="http://www.w3.org/1999/xlink" xlink:title="ventral scales" id="ABBRID0ELWAI" xlink:type="simple">VS</abbrev>
                      </th><th rowspan="1" colspan="1">
                        <abbrev xmlns:xlink="http://www.w3.org/1999/xlink" xlink:title="subcaudal scales" id="ABBRID0ETWAI" xlink:type="simple">SC</abbrev>
                      </th><th rowspan="1" colspan="1">Does the 2<sup>nd</sup><abbrev xmlns:xlink="http://www.w3.org/1999/xlink" xlink:title="supralabials" id="ABBRID0E4WAI" xlink:type="simple">SL</abbrev> border the loreal pit</th><th rowspan="1" colspan="1">3<sup>rd</sup> and 4<sup>th</sup><abbrev xmlns:xlink="http://www.w3.org/1999/xlink" xlink:title="supralabials" id="ABBRID0EJXAI" xlink:type="simple">SL</abbrev></th><th rowspan="1" colspan="1">Dosal head surface</th><th rowspan="1" colspan="1">Dorsal background color</th><th rowspan="1" colspan="1">Dorsal patches</th><th rowspan="1" colspan="1">White spots on dorsal surface of tail</th></tr><tr><td rowspan="1" colspan="1"><italic><tp:taxon-name><tp:taxon-name-part taxon-name-part-type="genus" reg="Ovophis">Ovophis</tp:taxon-name-part><tp:taxon-name-part taxon-name-part-type="species" reg="jenkinsi">jenkinsi</tp:taxon-name-part></tp:taxon-name></italic> sp. nov.</td><td rowspan="1" colspan="1">23 (25)–21 (23, 25)–19 (17, 21)</td><td rowspan="1" colspan="1">134–142</td><td rowspan="1" colspan="1">40–52, paired</td><td rowspan="1" colspan="1">Yes</td><td rowspan="1" colspan="1">3<sup>rd</sup> &gt; 4<sup>th</sup></td><td rowspan="1" colspan="1">Patterned</td><td rowspan="1" colspan="1">Deep orange-brown or dark brownish-grey</td><td rowspan="1" colspan="1">Mostly trapezoidal</td><td rowspan="1" colspan="1">Scattered</td></tr><tr><td rowspan="1" colspan="1">
                        <italic>
                          <tp:taxon-name><tp:taxon-name-part taxon-name-part-type="genus" reg="Ovophis">O.</tp:taxon-name-part><tp:taxon-name-part taxon-name-part-type="species" reg="monticola">monticola</tp:taxon-name-part></tp:taxon-name>
                        </italic>
                      </td><td rowspan="1" colspan="1">23 (21)–23 (21)–19</td><td rowspan="1" colspan="1">141–172</td><td rowspan="1" colspan="1">37–58, paired</td><td rowspan="1" colspan="1">Yes</td><td rowspan="1" colspan="1">3<sup>rd</sup> &gt; 4<sup>th</sup></td><td rowspan="1" colspan="1">Patterned</td><td rowspan="1" colspan="1">Yellowish-brown</td><td rowspan="1" colspan="1">Mostly rectangular</td><td rowspan="1" colspan="1">Scattered</td></tr><tr><td rowspan="1" colspan="1">
                        <italic>
                          <tp:taxon-name><tp:taxon-name-part taxon-name-part-type="genus" reg="Ovophis">O.</tp:taxon-name-part><tp:taxon-name-part taxon-name-part-type="species" reg="convictus">convictus</tp:taxon-name-part></tp:taxon-name>
                        </italic>
                      </td><td rowspan="1" colspan="1">25–25–18</td><td rowspan="1" colspan="1">136</td><td rowspan="1" colspan="1">17–31, paired</td><td rowspan="1" colspan="1">Yes</td><td rowspan="1" colspan="1">3<sup>rd</sup> &gt; 4<sup>th</sup></td><td rowspan="1" colspan="1">Unpatterned</td><td rowspan="1" colspan="1">Yellowish-brown</td><td rowspan="1" colspan="1">Mostly rectangular</td><td rowspan="1" colspan="1">Scattered</td></tr><tr><td rowspan="1" colspan="1">
                        <italic>
                          <tp:taxon-name><tp:taxon-name-part taxon-name-part-type="genus" reg="Ovophis">O.</tp:taxon-name-part><tp:taxon-name-part taxon-name-part-type="species" reg="makazayazaya">makazayazaya</tp:taxon-name-part></tp:taxon-name>
                        </italic>
                      </td><td rowspan="1" colspan="1">25 (27, 29)–23 (25, 21)–19 (21)</td><td rowspan="1" colspan="1">131–159</td><td rowspan="1" colspan="1">34–52, paired</td><td rowspan="1" colspan="1">Yes or no</td><td rowspan="1" colspan="1">3<sup>rd</sup> &lt; 4<sup>th</sup></td><td rowspan="1" colspan="1">Patterned or unpatterned</td><td rowspan="1" colspan="1">Yellowish-brown or dark-grey</td><td rowspan="1" colspan="1">Rectangular or irregular patches</td><td rowspan="1" colspan="1">Scattered</td></tr><tr><td rowspan="1" colspan="1">
                        <italic>
                          <tp:taxon-name><tp:taxon-name-part taxon-name-part-type="genus" reg="Ovophis">O.</tp:taxon-name-part><tp:taxon-name-part taxon-name-part-type="species" reg="malhotrae">malhotrae</tp:taxon-name-part></tp:taxon-name>
                        </italic>
                      </td><td rowspan="1" colspan="1">27–23–19</td><td rowspan="1" colspan="1">145</td><td rowspan="1" colspan="1">47, paired</td><td rowspan="1" colspan="1">Yes</td><td rowspan="1" colspan="1">3<sup>rd</sup> &gt; 4<sup>th</sup></td><td rowspan="1" colspan="1">Patterned</td><td rowspan="1" colspan="1">Dark-brown</td><td rowspan="1" colspan="1">Mostly rectangular</td><td rowspan="1" colspan="1">Continuous</td></tr><tr><td rowspan="1" colspan="1">
                        <italic>
                          <tp:taxon-name><tp:taxon-name-part taxon-name-part-type="genus" reg="Ovophis">O.</tp:taxon-name-part><tp:taxon-name-part taxon-name-part-type="species" reg="tonkinensis">tonkinensis</tp:taxon-name-part></tp:taxon-name>
                        </italic>
                      </td><td rowspan="1" colspan="1">25 (27, 29)–23 (21–25)–19 (21)</td><td rowspan="1" colspan="1">128–134</td><td rowspan="1" colspan="1">39–49, unpaired</td><td rowspan="1" colspan="1">Yes or no</td><td rowspan="1" colspan="1">3<sup>rd</sup> &lt; 4<sup>th</sup></td><td rowspan="1" colspan="1">Unpatterned</td><td rowspan="1" colspan="1">Yellowish-brown</td><td rowspan="1" colspan="1">Rectangular or irregular patches</td><td rowspan="1" colspan="1">Continuous</td></tr><tr><td rowspan="1" colspan="1">
                        <italic>
                          <tp:taxon-name><tp:taxon-name-part taxon-name-part-type="genus" reg="Ovophis">O.</tp:taxon-name-part><tp:taxon-name-part taxon-name-part-type="species" reg="zayuensis">zayuensis</tp:taxon-name-part></tp:taxon-name>
                        </italic>
                      </td><td rowspan="1" colspan="1">25 (27)–23–19 (17)</td><td rowspan="1" colspan="1">160–177</td><td rowspan="1" colspan="1">43–64, unpaired</td><td rowspan="1" colspan="1">Yes or no</td><td rowspan="1" colspan="1">3<sup>rd</sup> &gt; 4<sup>th</sup></td><td rowspan="1" colspan="1">Patterned or unpatterned</td><td rowspan="1" colspan="1">Reddish-brown or brown</td><td rowspan="1" colspan="1">Mostly trapezoidal and triangular</td><td rowspan="1" colspan="1">No visible white spots</td></tr></tbody></table></table-wrap></tp:treatment-sec><tp:treatment-sec sec-type="distribution" id="SECID0EBCBI"><title>Distribution and ecology.</title><p><italic><tp:taxon-name><tp:taxon-name-part taxon-name-part-type="genus" reg="Ovophis">Ovophis</tp:taxon-name-part><tp:taxon-name-part taxon-name-part-type="species" reg="jenkinsi">jenkinsi</tp:taxon-name-part></tp:taxon-name></italic> sp. nov. is currently known only from Yingjiang County, Yunnan Province, China. It was found in the tropical montane rainforest at an altitude of around 1,300 m. Overlapping herpetofauna includes <italic><tp:taxon-name><tp:taxon-name-part taxon-name-part-type="genus" reg="Lycodon">Lycodon</tp:taxon-name-part><tp:taxon-name-part taxon-name-part-type="species" reg="chapaensis">chapaensis</tp:taxon-name-part></tp:taxon-name></italic> (Angel &amp; Bourret, 1933), <italic><tp:taxon-name><tp:taxon-name-part taxon-name-part-type="genus" reg="Trimeresurus">Trimeresurus</tp:taxon-name-part><tp:taxon-name-part taxon-name-part-type="species" reg="popeiorum">popeiorum</tp:taxon-name-part></tp:taxon-name></italic> Smith, 1937, <italic><tp:taxon-name><tp:taxon-name-part taxon-name-part-type="genus" reg="Pseudocalotes">Pseudocalotes</tp:taxon-name-part><tp:taxon-name-part taxon-name-part-type="species" reg="jingpo">jingpo</tp:taxon-name-part></tp:taxon-name></italic><xref ref-type="bibr" rid="B33">Xu et al., 2024</xref>, and other species (<xref ref-type="bibr" rid="B33">Xu et al. 2024</xref>). The new species reaches activity peak in autumn and is active nocturnally during light rain or high humidity, at temperatures around 15–22 °C (Fig. <xref ref-type="fig" rid="F5">5</xref>). The type specimens were collected at night in October. When threatened, these snakes inflate their bodies to make themselves appear larger and strike quickly. The specimen <named-content xmlns:xlink="http://www.w3.org/1999/xlink" content-type="dwc:institutional_code" xlink:title="Institute of Zoology, Chinese Academy of Sciences" xlink:href="http://grbio.org/institution/institute-zoology-chinese-academy-sciences" xlink:type="simple">IOZ</named-content> 002680 had released odour from the cloacal scent glands when captured. We are currently unsure of the feeding habit of <italic><tp:taxon-name><tp:taxon-name-part taxon-name-part-type="genus" reg="Ovophis">O.</tp:taxon-name-part><tp:taxon-name-part taxon-name-part-type="species" reg="jenkinsi">jenkinsi</tp:taxon-name-part></tp:taxon-name></italic> sp. nov. in the wild. They fed on juvenile mice (<italic><tp:taxon-name><tp:taxon-name-part taxon-name-part-type="genus" reg="Mus">Mus</tp:taxon-name-part><tp:taxon-name-part taxon-name-part-type="species" reg="musculus">musculus</tp:taxon-name-part></tp:taxon-name></italic> Linnaeus, 1758) in our captivity observations. Therefore, we presume the species prey on small mammals in the wild.</p><fig id="F5" position="float" orientation="portrait"><object-id xmlns:xlink="http://www.w3.org/1999/xlink" content-type="doi" xlink:type="simple">10.3897/zookeys.1203.119218.figure5</object-id><object-id xmlns:xlink="http://www.w3.org/1999/xlink" content-type="zenodo_dep_id" xlink:type="simple">11407661</object-id><object-id xmlns:xlink="http://www.w3.org/1999/xlink" content-type="arpha" xlink:type="simple">586A4E02-E8D2-53F3-A0AC-2FECD285326D</object-id><label>Figure 5.</label><caption><p><italic><tp:taxon-name><tp:taxon-name-part taxon-name-part-type="genus" reg="Ovophis">Ovophis</tp:taxon-name-part><tp:taxon-name-part taxon-name-part-type="species" reg="jenkinsi">jenkinsi</tp:taxon-name-part></tp:taxon-name></italic> sp. nov. and its microhabitat. Photographed by Zhong-Wen Jiang in Yingjiang, Yunnan.</p></caption><graphic xmlns:xlink="http://www.w3.org/1999/xlink" xlink:href="zookeys-1203-173_article-119218__-g005.jpg" position="float" orientation="portrait" xlink:type="simple" id="oo_1059167.jpg"><uri content-type="original_file" xlink:type="simple">https://binary.pensoft.net/fig/1059167</uri></graphic></fig></tp:treatment-sec><ref-list><ref id="B33"><mixed-citation xmlns:xlink="http://www.w3.org/1999/xlink" xlink:type="simple"><person-group><name name-style="western"><surname>Xu</surname><given-names>YH</given-names></name><name name-style="western"><surname>Gong</surname><given-names>YN</given-names></name><name name-style="western"><surname>Hou</surname><given-names>M</given-names></name><name name-style="western"><surname>Weng</surname><given-names>SY</given-names></name><name name-style="western"><surname>Liu</surname><given-names>S</given-names></name><name name-style="western"><surname>Deng</surname><given-names>JD</given-names></name><name name-style="western"><surname>Hu</surname><given-names>JK</given-names></name><name name-style="western"><surname>Peng</surname><given-names>LF</given-names></name></person-group> (<year>2024</year>) <article-title>A new species of the genus <italic><tp:taxon-name><tp:taxon-name-part taxon-name-part-type="genus">Pseudocalotes</tp:taxon-name-part></tp:taxon-name></italic> (<tp:taxon-name><tp:taxon-name-part taxon-name-part-type="order">Squamata</tp:taxon-name-part></tp:taxon-name>: <tp:taxon-name><tp:taxon-name-part taxon-name-part-type="family">Agamidae</tp:taxon-name-part></tp:taxon-name>) from southwest Yunnan, China.</article-title><source>Animals (Basel)</source><volume>14</volume>(<issue>6</issue>): <fpage>826</fpage>. <ext-link xlink:href="10.3390/ani14060826" ext-link-type="doi" xlink:type="simple">https://doi.org/10.3390/ani14060826</ext-link></mixed-citation></ref></ref-list></tp:taxon-treatment>
